# Supplementary material for: Muscle Function and Kinematics during Submaximal Equine Jumping: What Can Objective Outcomes Tell Us about Athletic Performance Indicators?
Source: Animals (Basel). 2021 Feb 5;11(2):414. doi: 10.3390/ani11020414 (PMC7915507; doi:10.3390/ani11020414)
Supplement: Supplementary file 1 [file animals-11-00414-s001.zip]

Archive with 7 entries (6 files):
- St George et al Supplementary Info/
- St George et al Supplementary Info/Supplementary Figure S1.jpg
- St George et al Supplementary Info/Supplementary Figure S2.jpg
- St George et al Supplementary Info/Supplementary Figure S3.jpg
- St George et al Supplementary Info/Supplementary Figure S4.jpg
- St George et al Supplementary Info/Supplementary Figure S5.jpg
- St George et al Supplementary Info/Supplementary Info.docx
